# Supplementary material for: Transcriptome sequencing and metabolite analysis reveals the role of delphinidin metabolism in flower colour in grape hyacinth
Source: J Exp Bot. 2014 Apr 30;65(12):3157–64. doi: 10.1093/jxb/eru168 (PMC4071837; doi:10.1093/jxb/eru168)
Supplement: Supplementary Data [file supp_eru168_jexbot113068_file001.xls]

## Sheet: Sheet2
Table S1. List of relative uni-transcripts in the three secondary metabolic pathways in the M. armeniacum transcriptome.
Uni-transcript id	Length	Sequence integrity	Reference annotation	Reference sequence id			Forward primer sequence (5'–3')	Reverse primer sequence (5'–3')
Contig47274	1067	0.9	Chalcone synthase 2 OS=Daucus carota GN=CHS2 PE=2 SV=1	sp|Q9ZS40|CHS2_DAUCA			ACGAGGGAGGTGATGTGGGACGG	ATTCAGGGGCAGCGGAGGACGAT
Contig46819	504	0.35	putative UDP-rhamnose:rhamnosyltransferase [Fragaria x ananassa]	gi|51705431|gb|AAU09445.1|			CACCAGTTCGATTTTCCAGCATG	CGAGGAGGGAGGGGAGAGTTACC
Contig44724	602	0.5	Chalcone synthase C2 OS=Zea mays GN=C2 PE=3 SV=1	sp|P24825|CHS2_MAIZE			GTCACCGCCGTCACCTTCCG	GCCCGCTCCACCCCCTCCTC
Contig440305	494	0.46	Putative UDP-glucose:flavonoid 3-O-glucosyl transferase (Fragment) OS=Punica granatum PE=2 SV=1	tr|D3K523|D3K523_PUNGR			CACAAACAATATCCAGCAGGCTC	AGGGGGAGGAGGGGAAGACGA
Contig439801	464	0.34	Anthocyanidin 3-O-glucosyltransferase OS=Iris hollandica GN=Ih3GT PE=2 SV=1	tr|Q5KTF3|Q5KTF3_IRIHO			ATGATATGCTGGCCATGTTCC	CTCACCGTTCATCAGTTCTTTTATC
Contig43854	606	0.55	Caffeic acid O-methyltransferase OS=Iris hollandica GN=IhCOMT PE=2 SV=1	tr|Q5KSL8|Q5KSL8_IRIHO			CAGGAAGCACCCTCACATCAAG	GGCGTCTCCACTAGGAACACT
Contig43831	251	0.17	UDP-glucosyl transferase 73B2 OS=Arabidopsis thaliana GN=UGT73B2 PE=1 SV=1	sp|Q94C57|U73B2_ARATH			GGGGAGAGTTGAAGAGAAGGG	GGAAGATGCAGGAAAGCTGGG
Contig437845	226	0.19	Chalcone synthase-like protein OS=Arabidopsis thaliana GN=T11I11.90 PE=2 SV=1	tr|Q9SW49|Q9SW49_ARATH			CTGATCGAGGACAACGTGGA	CAACCCTGTTCAGTATCGCC
Contig437584	279	0.3	Flavonol synthase/flavanone 3-hydroxylase, putative [Ricinus communis]	gi|255549726|ref|XP_002515914.1|			GAGGTGGCGGGTCTCACGTTCAC	TCCTTCACCCCACGCACCCTAAC
Contig43697	1753	1	Flavonoid 3'-hydroxylase OS=Vitis vinifera GN=VvF3'h2 PE=3 SV=1	tr|Q3C213|Q3C213_VITVI			GGCCGAGCACATCGCCTACAACTACCA	CCCTTGCGAACGTGCATGAAGCGTAT
Contig435601	201	0.17	Chalcone synthase, putative OS=Ricinus communis GN=RCOM_0661520 PE=3 SV=1	tr|B9STD8|B9STD8_RICCO			GTGACCCAACGGCTGGAGAT	CTGGAGGAGACGTAGACGAG
Contig434608	227	0.16	UDP-glucosyl transferase 73B2 OS=Arabidopsis thaliana GN=UGT73B2 PE=1 SV=1	sp|Q94C57|U73B2_ARATH			AACTCGACGGTGGAGGCGGCG	GGCATCCCCCTTCACGGGCAC
Contig433031	320	0.32	Flavonol synthase/flavanone 3-hydroxylase OS=Citrus unshiu GN=FLS PE=1 SV=1	sp|Q9ZWQ9|FLS_CITUN			GAAGCATGCAAGGACTGGGGTTT	GTGTGTAAGTTTTGATGGAGGAA
Contig432219	226	0.76	Chalcone synthase RJ5 (Fragment) OS=Fragaria ananassa PE=2 SV=1	sp|P51076|CHSY_FRAAN			--	--
Contig432025	252	0.18	Anthocyanidin 5,3-O-glucosyltransferase OS=Rosa hybrid cultivar GN=RhGT1 PE=2 SV=1	sp|Q4R1I9|ANGLT_ROSHC			--	--
Contig430117	404	0.28	Anthocyanin 3'-O-beta-glucosyltransferase OS=Gentiana triflora PE=1 SV=1	sp|Q8H0F2|ANGT_GENTR			CCGACTCACCCTCACCGTATTTAT	TGAAGCTATTCGACCAGGCTCTCA
Contig429637	310	0.23	UDP-glucose: anthocyanidin 3-O-glucosyltransferase OS=Freesia hybrid cultivar PE=2 SV=1	tr|E2IQH7|E2IQH7_9ASPA			AAGAACTTCACGAACTTGCTGACG	AATACTCCATTCTCACACCACCCC
Contig427157	676	1	chalcone synthase [Robinia pseudoacacia]	gi|194740626|gb|ACF94727.1|			TCGTCTCCGACATCTTTTACCCG	ATCTCGATATGGTGAGGCATCCC
Contig426774	1302	1	Dihydroflavonol-4-reductase OS=Zea mays GN=A1 PE=3 SV=1	sp|P51108|DFRA_MAIZE			CTCCTCCCCTCGTTCTACGGCAAG	AGCTCACAAACACGACCGACCTGC
Contig426191	1922	1	--	vvi:100263810			CGATGTCACAAATAGCGAGCACAAGA	CGTAGGCCAACCAGGAAGGGG
Contig425916	1668	1	putative UDP-rhamnose:rhamnosyltransferase [Fragaria x ananassa]	gi|51705431|gb|AAU09445.1|			TTGAAATTGAGTGAGAGCAGAGTT	GGCGTTGTGGCTGACAGAGGAGAA
Contig42485	351	0.49	Anthocyanidin 3-O-glucosyltransferase 4 (Fragment) OS=Manihot esculenta GN=GT4 PE=2 SV=1	sp|Q40286|UFOG4_MANES			TCATAAGCGGGCTGGTCGTGGGG	GCGGCGAAGGCGATTTCAAGGTG
Contig424506	1257	1	Flavonol synthase/flavanone 3-hydroxylase, putative [Ricinus communis]	gi|255549726|ref|XP_002515914.1|			GAACCTGTCAGACTTCTTCCCG	GCCCATTTTCATCCTCTCATCA
Contig423314	1481	1	Putative dihydroflavonol reductase OS=Oryza sativa PE=2 SV=1	tr|Q9XHC8|Q9XHC8_ORYSA			GCATTGCACACGTTTCCTTGT	CGGTTCCGTACCCTTTTTCTT
Contig422905	1787	1	Anthocyanidin 5,3-O-glucosyltransferase OS=Rosa hybrid cultivar GN=RhGT1 PE=2 SV=1	sp|Q4R1I9|ANGLT_ROSHC			CCCCACCCTGAATGAAACAACG	TCTGGACTGGAGCAATCCGACC
Contig422688	1264	1	Leucoanthocyanidin dioxygenase OS=Malus domestica GN=ANS PE=2 SV=1	sp|P51091|LDOX_MALDO			TGGTGACGTGGCCGCACTTTG	CCCCCCTCACATGCTCCTTGC
Contig422641	2288	0.39	Flavonol synthase/flavanone 3-hydroxylase OS=Medicago truncatula GN=MTR_3g117490 PE=4 SV=1	tr|G7J7T1|G7J7T1_MEDTR			CCTCACCTCCTTCTCCGCCTTCC	CCGCTTCCCGGCTATCATCATCA
Contig422133	373	0.38	Putative dihydroflavonol reductase OS=Oryza sativa PE=2 SV=1	tr|Q9XHC8|Q9XHC8_ORYSA			CAAGCAGGGAGACTGGGTCGAAT	GGCGTCAGGAACAGCGCGTAGGA
Contig421694	1509	1	UDP-glucose: anthocyanidin 3-O-glucosyltransferase OS=Freesia hybrid cultivar PE=2 SV=1	tr|E2IQH7|E2IQH7_9ASPA			TGGAGATGAAGAAGATGGTGGTG	AGAGGAGGAGGAGGTGTGGAAGA
Contig421605	1900	1	--	vvi:100266013			AAATAGTGGATACCAAGGGTAAGGG	AAATTGCAGGAGGATGTTGAGAGTG
Contig419989	719	0.51	Anthocyanidin 5,3-O-glucosyltransferase OS=Rosa hybrid cultivar GN=RhGT1 PE=2 SV=1	sp|Q4R1I9|ANGLT_ROSHC			CAACCTGGAAGAACCCCCACCCT	ATACATCAAACCGCCGTCCGAAC
Contig419942	371	0.26	Flavonoid glucosyl-transferase OS=Allium cepa GN=UGT73G1 PE=2 SV=1	tr|Q7XJ50|Q7XJ50_ALLCE			GTTGCAGTTGAGGAAGTGGGAT	TGTCGGGAGTGTTGTAGGATGA
Contig419941	1071	0.75	Flavonoid glucosyl-transferase OS=Allium cepa GN=UGT73G1 PE=2 SV=1	tr|Q7XJ50|Q7XJ50_ALLCE			ATTGGACGGAGCGAAGGAGAGG	CAAGACGGGAAAAGCAGTGTGG
Contig419570	910	0.63	putative UDP-rhamnose:rhamnosyltransferase [Fragaria x ananassa]	gi|51705431|gb|AAU09445.1|			GCGTGCTTGGCGATGTTTTC	GCCATCCCATGATCGACGAC
Contig419569	676	0.47	putative UDP-rhamnose:rhamnosyltransferase [Fragaria x ananassa]	gi|51705431|gb|AAU09445.1|			CCAAGGCGAAGATACTCAAAGCA	CGCACACTAAACACACTCACAAG
Contig419474	1000	0.7	Anthocyanidin 5,3-O-glucosyltransferase OS=Rosa hybrid cultivar GN=RhGT1 PE=2 SV=1	sp|Q4R1I9|ANGLT_ROSHC			CCGCTTGAAGCATCTCTTTCCC	AATCGTCGTCGCCGTGGTCTGT
Contig419441	1295	0.94	--	RCOM_1469920			TGGGCATCTCCCCTCACT	ACCATCCCCCGCTTCTTC
Contig418986	921	0.92	Flavonol synthase OS=Allium cepa PE=3 SV=1	tr|Q6DTI1|Q6DTI1_ALLCE			CACCTCCTTGATCTGCTCCCC	CCCGAACTTCCCACCTGTCTT
Contig417695	651	0.57	Dihydroflavonol-4-reductase OS=Arabidopsis thaliana GN=DFRA PE=1 SV=2	sp|P51102|DFRA_ARATH			CCGAGCAGGTCCACAACGAGAG	CGCCGCCCATCAGCCGCC
Contig415063	1761	1	Chalcone synthase OS=Antirrhinum majus GN=CHS PE=3 SV=1	sp|P06515|CHSY_ANTMA			GACTCTGATTTTCTTGGGCTTCACACC	TTTCTTCGCACAAACGTAACCCTCTTC
Contig415062	329	0.95	Putatative chalcone synthase (Fragment) OS=Musa balbisiana GN=chs PE=4 SV=1	tr|Q1RP58|Q1RP58_MUSBA			CCCGCTTGTCATGCTGCCTCTG	TCCTTCATCTCCCCTGCTTTCT
Contig414839	1073	1	Myricetin O-methyltransferase OS=Catharanthus roseus PE=1 SV=1	sp|Q8GSN1|MOMT_CATRO			GCGGAAGGAGAGGTTGGATGGGA	CGGCTTCATCGTGTTCTGGGGGC
Contig4148	713	0.49	Anthocyanin 3'-O-beta-glucosyltransferase OS=Gentiana triflora PE=1 SV=1	sp|Q8H0F2|ANGT_GENTR			GGGACACCAGGACCTTGCCC	TACGCCCCGACCCTCCACTC
Contig414102	675	0.47	putative UDP-rhamnose:rhamnosyltransferase [Fragaria x ananassa]	gi|51705431|gb|AAU09445.1|			ACCGTGATCACAGTGGAATGGG	AGGTATGGGAGGTTGGGGAAGT
Contig41204	546	0.39	Malonyl-coenzyme:anthocyanin 5-O-glucoside-6'''-O-malonyltransferase OS=Salvia splendens GN=5MAT1 PE=1 SV=1	sp|Q8W1W9|5MAT1_SALSN			GTTTGGGGGAAGGGATCAGGTGG	AGGGTCGGAGTGGGCGGATAGGC
Contig411802	784	0.79	Putative dihydroflavonol reductase OS=Oryza sativa PE=2 SV=1	tr|Q9XHC8|Q9XHC8_ORYSA			TGGAAGGCAAAGGCTAATGGATG	CCTGTGAAAGGGGACAAGAGAAC
Contig410456	890	0.85	Myricetin O-methyltransferase OS=Catharanthus roseus PE=1 SV=1	sp|Q8GSN1|MOMT_CATRO			AGCAGGACGCGCTAACGTAACTAAA	AAAGGATGGGAAGAATGACAAATGG
Contig410317	302	0.21	UDP-glycosyltransferase 73B3 OS=Arabidopsis thaliana GN=UGT73B3 PE=2 SV=1	sp|Q8W491|U73B3_ARATH			AGGGAGGTGCTGCGGGACTACG	AGGACGACGGTCTCGACGGTGA
Contig410211	985	0.68	UDP-glucosyl transferase 73B2 OS=Arabidopsis thaliana GN=UGT73B2 PE=1 SV=1	sp|Q94C57|U73B2_ARATH			CCACAACAACAACCACCACCAC	GCAGAATCGCTCCATTCCTCGC
Contig39576	1504	1	Flavonol 4'-sulfotransferase OS=Flaveria chlorifolia PE=1 SV=1	sp|P52837|F4ST_FLACH			TACGGCACCAACGCTTTCAGCT	CGGCTTCCTTGTCCCTCATC
Contig38727	1235	1	Flavonol synthase/flavanone 3-hydroxylase, putative [Ricinus communis]	gi|255549726|ref|XP_002515914.1|			TACTTCTCCGTCTTCCTCCAG	GGCTTCGTCGTCATGCTCTCC
Contig37618	1850	1	Anthocyanin 5-aromatic acyltransferase OS=Gentiana triflora PE=1 SV=1	sp|Q9ZWR8|ANTA_GENTR			GCACCCTCTGGTTCCGCTCCCC	CAAGCCTCTTCTGCACGTCGTC
Contig37306	718	0.48	Flavone synthase II OS=Iris hollandica GN=IhFNSII PE=2 SV=1	tr|A9ZMH5|A9ZMH5_IRIHO			CTCTCCGACTTCCTCCCCCT	TGCATGTCAAGCTCCGCCTC
Contig35557	1339	1	Os01g0735500 protein OS=Oryza sativa subsp. japonica GN=B1060H01.31 PE=4 SV=1	tr|Q5JL50|Q5JL50_ORYSJ			TAACCCCTCTGCGCCTCGCCCTC	CAGCAATCAACCCCTATTCTTCG
Contig35556	672	0.45	Flavonoid glucosyltransferase OS=Crocus sativus GN=GT45 PE=3 SV=1	tr|B9UYP6|B9UYP6_CROSA			CAGTTCCAGGGCGTCAAGTC	ATCAGCATATCCGCAGGGGG
Contig35393	1234	1	Leucoanthocyanidin dioxygenase OS=Arabidopsis thaliana GN=LDOX PE=1 SV=1	sp|Q96323|LDOX_ARATH			--	--
Contig347559	514	0.32	Anthocyanidin 3-O-glucosyltransferase OS=Medicago truncatula GN=MTR_7g067330 PE=4 SV=1	tr|G7L6J2|G7L6J2_MEDTR			GTGATGCTCTCTCCTCGTCCTCC	GCACAGTTCTGCCAATCCTTTCT
Contig346604	1263	0.89	Anthocyanidin 5,3-O-glucosyltransferase OS=Rosa hybrid cultivar GN=RhGT1 PE=2 SV=1	sp|Q4R1I9|ANGLT_ROSHC			AGCGAATGCGGAGACTGCTGTGAAC	TCTTGCGGAAGAAAGCGCCGGACCT
Contig346253	509	0.36	Anthocyanin 5-aromatic acyltransferase OS=Gentiana triflora PE=1 SV=1	sp|Q9ZWR8|ANTA_GENTR			TGGCGGAGATGATGCAGAGGAT	TGTTGCGGTCGGTGTGGGGGCT
Contig337519	441	0.6	Anthocyanidin synthase (Fragment) OS=Litchi chinensis GN=ANS PE=2 SV=1	tr|E3W5V9|E3W5V9_LITCN			GGTCACCTTCACCGCCATCACCG	TCACCTACCTCCCCTCCTCCGCC
Contig335540	245	--	Cellular Component: nucleus (GO:0005634);; Cellular Component: cytosol (GO:0005829);; Cellular Component: plasma membrane (GO:0005886);; Biological Process: polyamine catabolic process (GO:0006598);; Cellular Component: plasmodesma (GO:0009506);; Biological Process: response to wounding (GO:0009611);; Biological Process: coumarin biosynthetic process (GO:0009805);; Biological Process: lignin bios…	--			GGTGGTGGGGCTGGTGGTGGGGA	AACATCGAGCATGGACTGGCGGG
Contig332939	707	0.46	Flavonoid 3'-hydroxylase OS=Vitis vinifera GN=VvF3'h2 PE=3 SV=1	tr|Q3C213|Q3C213_VITVI			CCTCTCCGCCTTCGTCTCCAT	ACTGCTCGTACGCCACGCTCT
Contig328139	523	0.53	Anthocyanidin reductase OS=Arabidopsis thaliana GN=BAN PE=1 SV=2	sp|Q9SEV0|BAN_ARATH			TACTTCCACTTCTTCCACGGCTAC	CTGAATAGGGTCAGGATCTTTGAG
Contig32509	461	0.32	putative UDP-rhamnose:rhamnosyltransferase [Fragaria x ananassa]	gi|51705431|gb|AAU09445.1|			TATTATTCACCTTGCCCCCAGCC	CCAAAACCCACTCCCCATCCTTC
Contig32178	793	0.55	Anthocyanin 3'-O-beta-glucosyltransferase OS=Gentiana triflora PE=1 SV=1	sp|Q8H0F2|ANGT_GENTR			GCTCCTCCATCAGCCGGGAGT	CGGGTCGGTGGGGGGTTTCTT
Contig32138	571	0.56	Dihydroflavonol-4-reductase OS=Vitis vinifera GN=DFR PE=1 SV=1	sp|P51110|DFRA_VITVI			CGGCCAAAGAATGCCTCCAGT	GAGAGCGAGCCAAAGCTACCA
Contig320251	363	0.26	--	RCOM_1469920			CGACTTCCCGATGGCCAAGCAA	CCGCCGGTCCCGGACAATTACT
Contig319051	421	0.29	Anthocyanidin 3-O-glucosyltransferase 5 OS=Manihot esculenta GN=GT5 PE=1 SV=1	sp|Q40287|UFOG5_MANES			AATCAACTACTACCCAAAATGCCC	ATCTCTATGGTGTCTCCGATGTGC
Contig315447	2412	1	Putative dihydroflavonol reductase OS=Oryza sativa PE=2 SV=1	tr|Q9XHC8|Q9XHC8_ORYSA			ATCCAGGCGGGGCTTGTCTTG	CTTGCTCAGTGATCGAGGGCG
Contig315020	2002	--	Molecular Function: beta-glucuronidase activity (GO:0004566);; Biological Process: carbohydrate metabolic process (GO:0005975);; Cellular Component: plant-type cell wall (GO:0009505);; Biological Process: unidimensional cell growth (GO:0009826);; Cellular Component: membrane (GO:0016020);; Cellular Component: cytoplasmic membrane-bounded vesicle (GO:0016023);; Molecular Function: cation binding (…	--			GATGATGGTATCGTCGCTAAGGT	TTTGCCAAGCATGGTGCCAGGAG
Contig313981	1332	1	Anthocyanidin synthase OS=Iris hollandica GN=IhANS PE=2 SV=1	tr|A5HUP4|A5HUP4_IRIHO			TTCCGCAGTGTCATCTTCA	TTCTTCCTTCTTGGGTCGT
Contig313675	1485	1	Putative dihydroflavonol reductase OS=Oryza sativa PE=2 SV=1	tr|Q9XHC8|Q9XHC8_ORYSA			TGACGGATCTCCCGAACCCTT	CACCGGCTTGTCGAAAACCTC
Contig313084	1309	1	Dihydroflavonol-4-reductase OS=Zea mays GN=A1 PE=3 SV=1	sp|P51108|DFRA_MAIZE			GAACACGATCCTCGGTATGCCGA	GAACGTCTCCTCCCTCCCCTC
Contig312774	1989	1	Flavone synthase II OS=Iris hollandica GN=IhFNSII PE=2 SV=1	tr|A9ZMH5|A9ZMH5_IRIHO			TATCTGCCTGATGCTTCACGCTTC	CTTTGGTTTTGGGTCCTCTTCTCC
Contig311644	1616	1	--	RCOM_1469920			CAAGAAGAGTTAAAGAATGTAGTTGGC	ATGTGGAATTAGAAGTGGTGTAGTAGG
Contig310938	1344	1	Putative dihydroflavonol reductase OS=Oryza sativa PE=2 SV=1	tr|Q9XHC8|Q9XHC8_ORYSA			CAGTGAGTGGGGGGTTGGATTG	ACTTCGTCGCATTTTCCGCAGC
Contig310302	1407	1	Dihydroflavonol 4-reductase OS=Agapanthus praecox GN=ApDFR PE=4 SV=1	tr|Q2L6T0|Q2L6T0_AGAPR			CAGCCACGAAGCAACGAACCCAC	GCCAAGTACAAGCAGCCACCGCA
Contig310081	1195	1	Dihydroflavonol-4-reductase OS=Zea mays GN=A1 PE=3 SV=1	sp|P51108|DFRA_MAIZE			TTTTTATTCTTTCCCCCCCTTTTGTCAG	TTTCAGGATGCCCTCGTTCTATTTGC
Contig28256	498	0.69	Anthocyanidin 3-O-glucosyltransferase 4 (Fragment) OS=Manihot esculenta GN=GT4 PE=2 SV=1	sp|Q40286|UFOG4_MANES			GAGCTGCTGATGCAGATGAAGA	CGTTGTGGAGGATGAAGGAGA
Contig239073	466	0.4	Os01g0735500 protein OS=Oryza sativa subsp. japonica GN=B1060H01.31 PE=4 SV=1	tr|Q5JL50|Q5JL50_ORYSJ			AGAGAGGAGATGGCGAAGGGAGGA	TTGGACGGTGGCGTGGACGGAGTA
Contig238937	1444	1	Putative dihydroflavonol reductase OS=Oryza sativa PE=2 SV=1	tr|Q9XHC8|Q9XHC8_ORYSA			CGTCCTCACCTCCATTTCCACCA	TCCGACCCTTTCGACTACCACAG
Contig238767	324	0.95	Putatative chalcone synthase (Fragment) OS=Musa paradisiaca GN=chs PE=4 SV=1	tr|Q1RP55|Q1RP55_MUSPR			TGATTCATTGCTTCGAGTGGGAG	GCCGTTTTATTTGTACTGTTTGT
Contig236731	234	0.16	Flavonoid glucosyl-transferase OS=Allium cepa GN=UGT73G1 PE=2 SV=1	tr|Q7XJ50|Q7XJ50_ALLCE			CAGAGGTGGCGAGCGGAAACAG	TCTCCCAGAGGACGGCAATCAT
Contig234778	252	0.18	--	RCOM_1469920			TAAATCCCACCCCATCTCACAAACC	GGACAGCTCGGCGTCTACAGTC
Contig231258	1826	1	Flavonol synthase/flavanone 3-hydroxylase, putative OS=Ricinus communis GN=RCOM_1037900 PE=3 SV=1	tr|B9RJR8|B9RJR8_RICCO			CGCCTCATCAAACATCTCCTCCATT	GCAAGTATCCTCAGTATCACATCCCACA
Contig230553	1495	1	Caffeic acid O-methyltransferase OS=Iris hollandica GN=IhCOMT PE=2 SV=1	tr|Q5KSL8|Q5KSL8_IRIHO			GTTTCCTCTGTTGTTGCCGTTCTA	AGCCTCCCTCTCAGCCAATGTCTT
Contig229947	1628	1	flavanone 3-hydroxylase [Allium cepa]	gi|29123528|gb|AAO63022.1|			TCGTACAGATTCTCTTCGGGGAC	ATCCTTGTATTATGTTCTGGGCC
Contig227708	1890	1	--	vvi:100263810			GGATGTGGTCCATGAGCAGGC	GGGGAGGGGATCAGGGAGAGG
Contig225832	1797	1	Flavonol synthase/flavanone 3-hydroxylase, putative OS=Ricinus communis GN=RCOM_1278050 PE=3 SV=1	tr|B9SNS2|B9SNS2_RICCO			AAAGGCTAAACATGGGCAAAAAATCTAGG	AGCGTCGGCAGCAAAGAGAAGA
Contig225830	1257	1	--	vvi:100266013			TTGTCTCGGAAGGCTGGATGTAGGT	TTGACTAGCCAGGATGCGAAGAAGC
Contig225716	1736	1	Flavone synthase II OS=Iris hollandica GN=IhFNSII PE=2 SV=1	tr|A9ZMH5|A9ZMH5_IRIHO			TCCCCATCCTTCATTAGCCTGCC	AACAAACAAACATCAAATTCCAT
Contig222850	1681	1	--	POPTR_828087			TCCTTCGTCCCCGAGCAGATG	CTCCGGCAAAAACGCTTCCCC
Contig221459	670	0.61	Caffeic acid O-methyltransferase OS=Iris hollandica GN=IhCOMT PE=2 SV=1	tr|Q5KSL8|Q5KSL8_IRIHO			CCTTGATGTCCTTGTTGGTGAGC	TCAACGATTTCTACGACAGGCTC
Contig220284	1561	1	Anthocyanidin 5,3-O-glucosyltransferase OS=Rosa hybrid cultivar GN=RhGT1 PE=2 SV=1	sp|Q4R1I9|ANGLT_ROSHC			CTCTCAGATCCATTCCCCCTTCC	CGCACAACTTCTTTTCTTCCCGC
Contig219088	869	0.88	Putative dihydroflavonol reductase OS=Oryza sativa PE=2 SV=1	tr|Q9XHC8|Q9XHC8_ORYSA			CGTAGGCGCAGGGTAGACGGGAAG	CCGGGGTTGAGCATGTTGGAGGAG
Contig218007	480	0.33	Anthocyanidin 3-O-glucosyltransferase 5 OS=Manihot esculenta GN=GT5 PE=1 SV=1	sp|Q40287|UFOG5_MANES			CTCTTGGGGGTCCTTTCG	TGAGTTCGGGTTGCGGG
Contig216533	1485	1	Chalcone synthase OS=Medicago truncatula GN=MTR_7g016820 PE=3 SV=1	tr|G7KR33|G7KR33_MEDTR			CCCCTATAAATACACCATCATGCCCACAAACA	AGAGGTAGAACACCCAAGGCTGCAAATCC
Contig215448	1771	1	Chalcone synthase OS=Perilla frutescens GN=CHS PE=2 SV=1	sp|O04111|CHSY_PERFR			CATTCTGATGCGGTTGCCT	TGGATTTATAACTGCCCTGTGC
Contig214099	763	0.5	--	vvi:100232999			ATTCTTCTCCGTAACCTCCCGCC	CAAAACGTTCTTCAAGCCCCCAA
Contig211565	374	0.34	Caffeic acid O-methyltransferase OS=Iris hollandica GN=IhCOMT PE=2 SV=1	tr|Q5KSL8|Q5KSL8_IRIHO			CCACCACCACCTTCTTATTATGT	CTCTCCACCGCCAGGCTCCAGTC
Contig19721	470	0.44	Dihydroflavonol-4-reductase OS=Zea mays GN=A1 PE=3 SV=1	sp|P51108|DFRA_MAIZE			ATGGGAATACATAGCACCAGTAAAAGG	TGGCTCCACAAAATACGCAATAGAATA
Contig18666	1339	1	Putative dihydroflavonol reductase OS=Oryza sativa PE=2 SV=1	tr|Q9XHC8|Q9XHC8_ORYSA			GGATAAGAAATGGGTGTGGGGGTA	TGTGGGTGATGATGGGATGCTGTG
Contig18257	337	0.21	Flavonoid 3',5'-hydroxylase OS=Campanula medium GN=CYP75A6 PE=2 SV=1	sp|O04773|C75A6_CAMME			AGGTCACTCCGCCCCCTTACAA	AAATCGAGGACGAGCCCACACA
Contig17084	1000	1	Chalcone--flavonone isomerase 1B-1 OS=Glycine max GN=CHI1B1 PE=2 SV=1	sp|Q53B75|CF1B1_SOYBN			GAAGAAGCGATCAAAGAGTCCGAGGC	TCAAACGGGAAGACATTCAACAAAGC
Contig17019	1133	0.8	Anthocyanidin 5,3-O-glucosyltransferase OS=Rosa hybrid cultivar GN=RhGT1 PE=2 SV=1	sp|Q4R1I9|ANGLT_ROSHC			TATCGTTTTGCGGTGATTCTTG	AGGGTGCTGGCTGATTCTGTTG
Contig135502	859	0.85	Flavonol synthase OS=Allium cepa PE=3 SV=1	tr|Q6DTI1|Q6DTI1_ALLCE			AGCATGAGGCCCGACTCGCGTAGCT	CCCTGCAAGGACCACATCCAGAACC
Contig13188	352	0.49	Anthocyanidin 3-O-glucosyltransferase 4 (Fragment) OS=Manihot esculenta GN=GT4 PE=2 SV=1	sp|Q40286|UFOG4_MANES			AGGTCATCAACAATGGAGAGCG	CCGAAAGTAGAAGTCGGCGAAA
Contig12738	430	0.37	Os01g0735500 protein OS=Oryza sativa subsp. japonica GN=B1060H01.31 PE=4 SV=1	tr|Q5JL50|Q5JL50_ORYSJ			GGTCGAGTCCATCTTCACCGTCT	CCTTGTGATGTTGTTGAATGCCA
Contig12320	418	0.29	Anthocyanidin 5,3-O-glucosyltransferase OS=Rosa hybrid cultivar GN=RhGT1 PE=2 SV=1	sp|Q4R1I9|ANGLT_ROSHC			CACGACAGTCTGCACGATAGTTGTAG	CCAAGTGGAGACGCTATTTTGATGAA
Contig123109	463	0.32	putative UDP-rhamnose:rhamnosyltransferase [Fragaria x ananassa]	gi|51705431|gb|AAU09445.1|			CCCTCAGCCCCCTGCCCTCCTCC	TTAATCACTCGCAATCCCCCACT
Contig122770	463	0.4	Chalcone synthase OS=Iris germanica GN=IgCHS1 PE=2 SV=1	tr|Q2WFX2|Q2WFX2_IRIGE			TTTGCGAGGTATGGGAGGATGGGAT	TTCAGGGGCTTCGTGTACTGATGAA
Contig121708	1741	1	Anthocyanin 5-aromatic acyltransferase OS=Gentiana triflora PE=1 SV=1	sp|Q9ZWR8|ANTA_GENTR			TCGTCCTCAAGAAGGCTACTCCGCT	CATAAGCAACATCCGTGTAACCAAC
Contig120937	1262	1	Caffeic acid O-methyltransferase OS=Medicago truncatula GN=MTR_3g092900 PE=1 SV=1	tr|G7J914|G7J914_MEDTR			ATTCACACCCACACCCATCACCC	GAAGCACTTACCAAAGGAACCAG
Contig120431	1662	1	Flavonoid 3'-hydroxylase OS=Allium cepa PE=2 SV=1	tr|Q6QHJ9|Q6QHJ9_ALLCE			GCAACAAGCGGAGGGAATGAGA	TGGTGAGGACGGTGACGGAGAA
Contig118886	898	1	Chalcone isomerase OS=Gossypium hirsutum PE=2 SV=1	tr|D6N3G6|D6N3G6_GOSHI			GGGTGATAGAGGAGCTGAAACGG	TACTTGAGTCGGGCCAGACGTTG
Contig118597	487	0.34	Anthocyanidin 5,3-O-glucosyltransferase OS=Rosa hybrid cultivar GN=RhGT1 PE=2 SV=1	sp|Q4R1I9|ANGLT_ROSHC			TCTTCCTCTCCAAACTCTCTCCCCCT	CCTGCACTCGGAGCAGTTCATCAATG
Contig118129	1048	1	Chalcone-flavanone isomerase OS=Elaeis oleifera GN=CHI PE=2 SV=1	tr|C3W5J1|C3W5J1_ELAOL			GCCGTCTTCCTCCACTTCCCCAACCT	AACCCTCTGTAGGCATCGTCGTCCCG
Contig117081	503	0.36	UDP-glycosyltransferase 78D2 OS=Arabidopsis thaliana GN=UGT78D2 PE=2 SV=1	sp|Q9LFJ8|U78D2_ARATH			CGGCTCTAATGCTCGGAATGTG	CATCCTTACCGCCTCCTCTCCA
Contig116541	1381	1	Chalcone synthase 6 OS=Sorghum bicolor GN=CHS6 PE=3 SV=1	sp|Q9SBL3|CHS6_SORBI			GGAACGCGAGCTTGGATGGGA	CACGGCGGAGGTGGTGGAGAG
Contig114102	782	0.74	Cytosolic sulfotransferase 18 OS=Arabidopsis thaliana GN=SOT18 PE=1 SV=1	sp|Q9C9C9|SOT18_ARATH			GATGAGGAAGAGGTCGGCGGAGC	TGAGTCGTGACCGAGGCAGCAAA
Contig113663	1596	1	Malonyl-coenzyme:anthocyanin 5-O-glucoside-6'''-O-malonyltransferase OS=Salvia splendens GN=5MAT1 PE=1 SV=1	sp|Q8W1W9|5MAT1_SALSN			GACAAGATTTGGATGCGGAGGG	GTGATGGAGGATCGGCAAGAGG
Contig11174	786	0.75	Myricetin O-methyltransferase OS=Catharanthus roseus PE=1 SV=1	sp|Q8GSN1|MOMT_CATRO			GATATGTTCGACTACGTCCCCCCT	GATAACCTTGCCTGGCCTCTCTTT
Contig110579	757	0.57	UDP-glucose: anthocyanidin 3-O-glucosyltransferase OS=Freesia hybrid cultivar PE=2 SV=1	tr|E2IQH7|E2IQH7_9ASPA			CGTTGGTTGTTCACCCTATTC	GGCCCTTCCATTTATTCATTT
CLContig434963	434	0.3	putative UDP-rhamnose:rhamnosyltransferase [Fragaria x ananassa]	gi|51705431|gb|AAU09445.1|			GATTTCTTCCTTGCTCTTGTTTCAG	TTCCTCCTCGTCTTCGTATTTGTCG
CLContig432005	307	0.23	Anthocyanin 3-O-galactosyltransferase OS=Aralia cordata GN=acgat PE=2 SV=1	tr|Q76G23|Q76G23_ARACO			GCAGCCAGTTTTTCCAAGTTAGAATAA	TGAAGAAGGGAGGAGGGTGAGG
CLContig431958	269	0.2	Anthocyanin 3-O-galactosyltransferase OS=Aralia cordata GN=acgat PE=2 SV=1	tr|Q76G23|Q76G23_ARACO			ATCAACATAGCCCAGTCCACAA	CATAATCCGAGAGGAGCAAAGG
CLContig427737	499	0.42	Chalcone synthase-like protein OS=Pinus strobus PE=2 SV=1	tr|O65873|O65873_PINST			ACAAATTGCCATTATGCTTGCGCG	TTTCATCTTCTTCCCTTTCTCTCC
CLContig426024	1709	1	UDP-glucose: anthocyanidin 3-O-glucosyltransferase OS=Freesia hybrid cultivar PE=2 SV=1	tr|E2IQH7|E2IQH7_9ASPA			TCAATCATTTCGGCCTTTTA	TAGTCCGGGTAGTCCTCCTG
CLContig424585	1865	1	Flavone synthase II OS=Iris hollandica GN=IhFNSII PE=2 SV=1	tr|A9ZMH5|A9ZMH5_IRIHO			GAAGGCTGGCGGCCAGTCAA	CGGAAGGGAGGGGTTCGGAT
CLContig421765	857	0.6	putative UDP-rhamnose:rhamnosyltransferase [Fragaria x ananassa]	gi|51705431|gb|AAU09445.1|			GCTCGTTCTGCTGCCCGTCTTC	TTCCCGTCCTCCTCGTCCCTCT
CLContig420196	1203	1	Flavonol synthase/flavanone 3-hydroxylase, putative OS=Ricinus communis GN=RCOM_1278050 PE=3 SV=1	tr|B9SNS2|B9SNS2_RICCO			GGAAGAGCCTCCGACCGCCTT	GCCCCCTCCCACATCCACCAA
CLContig41646	332	0.23	putative UDP-rhamnose:rhamnosyltransferase [Fragaria x ananassa]	gi|51705431|gb|AAU09445.1|			CGCTAGGCGAAGGGCTGAGGCT	TCGTAGGTGTGGAACAGGGAGA
CLContig41646	1307	1	Bifunctional dihydroflavonol 4-reductase/flavanone 4-reductase OS=Malus domestica GN=DFR PE=1 SV=1	sp|Q9XES5|DFRA_MALDO			ACGGCGACCTGAGGAGGGACTG	GTCACCGGGTTCCCGAACACGC
CLContig4125	469	0.7	chalcone synthase [Robinia pseudoacacia]	gi|194740626|gb|ACF94727.1|			TTACACTCCCTGCATTTAGCCCTG	GGACGAGGAGGATGGGTCTTTTAC
CLContig318153	507	0.43	Chalcone synthase OS=Malus domestica GN=CHS1 PE=2 SV=1	tr|Q4TZJ6|Q4TZJ6_MALDO			GGTTTCCTCCGTTGGTGCTATTTA	GCCTTACGCTCTGCTATTGTCTTT
CLContig312358	1105	0.77	putative UDP-rhamnose:rhamnosyltransferase [Fragaria x ananassa]	gi|51705431|gb|AAU09445.1|			ATTTTGGACGAAGTGAGGAGGAAGT	CTGTGAAGCACAACAGTCTCGACAG
CLContig28508	387	0.58	chalcone synthase [Robinia pseudoacacia]	gi|194740626|gb|ACF94727.1|			GAGGGAGGCGAGGTCGCTGGTG	CCGATTGTAGGGATGAAGGTGT
CLContig28383	969	0.89	Flavone 3'-O-methyltransferase 1 OS=Arabidopsis thaliana GN=OMT1 PE=1 SV=1	sp|Q9FK25|OMT1_ARATH			CAATGGCGGAAAAGAGAGGACTAAG	TGAAGGAAGGATGGCAATAAAGGAG
CLContig17039	1134	1	Naringenin,2-oxoglutarate 3-dioxygenase OS=Malus domestica PE=2 SV=1	sp|Q06942|FL3H_MALDO			ACGCCCTCACCATCCTCCTCCA	GCCCTGTGCCAAACGCTTCTAT
CLContig13516	803	--	Molecular Function: beta-glucuronidase activity (GO:0004566);; Cellular Component: plant-type cell wall (GO:0009505);; Biological Process: unidimensional cell growth (GO:0009826);; Cellular Component: cytoplasmic membrane-bounded vesicle (GO:0016023);;	--			ACATCCTCTTGAGAACCCAAATAATCCA	GGGAGAATCTTCTGCTCTAAATCTGGAC
CLContig123507	449	0.3	Flavone synthase II OS=Iris hollandica GN=IhFNSII PE=2 SV=1	tr|A9ZMH5|A9ZMH5_IRIHO			GATAGTGACCCTCTTCTTCGCAG	GCTGATGACCGCTTGCAGGTACG
CLContig117687	1438	1	putative UDP-rhamnose:rhamnosyltransferase [Fragaria x ananassa]	gi|51705431|gb|AAU09445.1|			CCCAAGTATCTCCCCCTCCTCC	CCGCATCCCCGTCGCTGTCGTC
CLContig111449	856	0.6	putative UDP-rhamnose:rhamnosyltransferase [Fragaria x ananassa]	gi|51705431|gb|AAU09445.1|			GCTCGTTCTGCTGCCCGTCTTC	TTCCCGTCCTCCTCGTCCCTCT
actin							GCCTGCCATGTATGTTGCG	CGGAGCTTCCATTCCGATC
