# Supplementary material for: Transcriptome sequencing and metabolite analysis reveals the role of delphinidin metabolism in flower colour in grape hyacinth
Source: J Exp Bot. 2014 Apr 30;65(12):3157–64. doi: 10.1093/jxb/eru168 (PMC4071837; doi:10.1093/jxb/eru168)
Supplement: Supplementary Data [file supp_eru168_jexbot113068_file002.xls]

## Sheet: Sheet1
Table S2. The contents of flavonoids in flower petals of M. armeniacum.
Standard		Content (mg g-1)
		M. armeniacum	M. armeniacum f. album
Anthocyanin (mg g-1)	Delphinidin	0.629±0.004	ND
	Cyanidin	0.197±0.003	ND
	Petunidin	ND	ND
	Pelargonin	ND	ND
	Malvidin	ND	ND
	Cyanidin-galactoside	ND	ND
	Cyanidin-rutin	ND	ND
Flavanones(mg g-1)	Catechin	ND	0.004±0.000
	Epicatechin	0.004±0.000	0.011±0.000
	Gallocatechin	ND	ND
	Epigallocatechin	ND	ND
	Afzelechin	ND	ND
	Epiafzelechin	ND	ND
	Naringenin	ND	ND
	Eriodictyol	0.007±0.002	0.053±0.001
Flavones(mg g-1)	Apigenin	ND	ND
	Luteolin	ND	0.042±0.006
Flavonols(mg g-1)	Rutin	6.158±0.023	3.593±0.015
	Myricetin	0.114±0.001	0.247±0.002
	Quercetin	ND	ND
	Kaempferol	ND	0.315±0.003
	Dihydromyricetin	0.061±0.001	0.012±0.001
	Dihydroquercetin	ND	ND
	Dihydrokaempferol	ND	ND
Other(mg g-1)	Caffeoyl quinic acid	ND	0.214±0.001
	ρ-Coumaric acid	0.001±0.000	ND
	Coumalic acid	ND	1.139±0.001
ND means not detected this compounds in the flower.
