# Supplementary material for: Transcriptome sequencing and metabolite analysis reveals the role of delphinidin metabolism in flower colour in grape hyacinth
Source: J Exp Bot. 2014 Apr 30;65(12):3157–64. doi: 10.1093/jxb/eru168 (PMC4071837; doi:10.1093/jxb/eru168)
Supplement: Supplementary Data [file supp_eru168_jexbot113068_file003.xls]

## Sheet: A
Table S3. Length and gap distribution of contigs, scaffolds and unigeneuni-transcripts from each library of M. armeniacum.
Sheet A: Length distribution of contigs
Sheet B: Length distribution of Scaffolds
Sheet C: Length distribution of uni-transcripts
		Length distribution of contigs
sample	number/percent	0-300nt	300-500nt	500-1000nt	1000-2000nt	>=2000nt	N50	Mean	All contigs	Length of all contigs (nt)
Blue-contig	number	1602131	14960	9713	5701	2034	92	80.8113	1634539	132089216
	percent	0.980173	0.00915243	0.00594235	0.00348783	0.00124439
White-contig	number	1383624	15524	10079	5492	1417	101	81.8232	1416136	115872738
	percent	0.977042	0.0109622	0.00711725	0.00387816	0.00100061

## Sheet: B
Table S3. Length and gap distribution of contigs, scaffolds and unigeneuni-transcripts from each library of M. armeniacum.
Sheet A: Length distribution of contigs
Sheet B: Length distribution of Scaffolds
Sheet C: Length distribution of uni-transcripts
		Length distribution of Scaffolds
sample	number/percent	200-300nt	300-500nt	500-1000nt	1000-2000nt	>=2000nt	N50	Mean	All Scaffold	Length of all Scaffold (nt)
Blue-Scaffold	number	20944	19206	18803	13769	4709	1133	753.461	77431	58341258
	percent	0.270486	0.24804	0.242836	0.177823	0.0608154
White-Scaffold	number	18000	18463	17121	11013	3351	1010	702.987	67948	47766585
	percent	0.264908	0.271722	0.251972	0.16208	0.0493171

## Sheet: C
Table S3. Length and gap distribution of contigs, scaffolds and unigeneuni-transcripts from each library of M. armeniacum.
Sheet A: Length distribution of contigs
Sheet B: Length distribution of scaffolds
Sheet C: Length distribution of uni-transcripts
		Length distribution of uni-transcripts
sample	number/percent	200-300nt	300-500nt	500-1000nt	1000-2000nt	>=2000nt	N50	Mean	All uni-transcript	Length of all uni-transcript (nt)
Blue-uni-transcript	number	14986	11137	8007	5616	1948	991	643	41694	26821522
	percent	0.3594	0.2671	0.192	0.1347	0.0467
White-uni-transcript	number	13014	11991	8536	5422	1483	887	623	40446	25190346
	percent	0.3218	0.2965	0.211	0.1341	0.0367
